# Supplementary material for: Excited-State Forces with GW-BSE Through the Hellmann–Feynman Theorem
Source: Int J Mol Sci. 2025 Mar 5;26(5):2306. doi: 10.3390/ijms26052306 (PMC11900226; doi:10.3390/ijms26052306)
Supplement: Supplementary file 1 [file ijms-26-02306-s001.zip]

Archive with 1 entries (1 files):
- ijms-3417018-supplementary.pdf
